# Supplementary material for: Self-Assembly of Copper Oxide Interfaced MnO2 for Oxygen Evolution Reaction
Source: Nanomaterials (Basel). 2023 Aug 13;13(16):2329. doi: 10.3390/nano13162329 (PMC10459404; doi:10.3390/nano13162329)
Supplement: Supplementary file 1 [file nanomaterials-13-02329-s001.zip]

Archive with 1 entries (1 files):
- nanomaterials-2560813-supplementary.pdf
